# Supplementary material for: Protein Phosphorylation Dynamics Under Carbon/Nitrogen-Nutrient Stress and Identification of a Cell Death-Related Receptor-Like Kinase in Arabidopsis
Source: Front Plant Sci. 2020 Apr 3;11:377. doi: 10.3389/fpls.2020.00377 (PMC7145971; doi:10.3389/fpls.2020.00377)
Supplement: TABLE S2 — List of C/N-nutrient responsive phosphoproteins identified by LC-MS/MS analysis. [file Table_2.xlsx]

## Sheet: Supplementary Table S2
AGI code	Protein description
Up
AT1G03970	G-BOX BINDING FACTOR 4 (GBF4)
AT1G04280	Calmodulin-dependent NAD+ kinase (NADKC)
AT1G04820	TUBULIN ALPHA-4 CHAIN (TUA4)
AT1G07650	LEUCINE-RICH REPEAT MALECTIN KINASE (LMK1)
AT1G11360	Adenine nucleotide alpha hydrolases-like superfamily protein
AT1G13020	EUKARYOTIC INITIATION FACTOR 4B2 (EIF4B2)
AT1G13810	Restriction endonuclease, type II-like superfamily protein
AT1G14840	MICROTUBULE-ASSOCIATED PROTEINS 70-4 (MAP70-4)
AT1G18740	BYPASS1-like protein (B1L)
AT1G19530	DNA polymerase epsilon catalytic subunit A
AT1G20110	FYVE DOMAIN PROTEIN REQUIRED FOR ENDOSOMAL SORTING 1 (FREE1)
AT1G20220	ALBA2
AT1G21580	SUPPRESSOR OF PAS2 1 (SOP1)
AT1G35160	14-3-3 PROTEIN G-BOX FACTOR14 PHI, 14-3-3PHI, GENERAL REGULATORY FACTOR 4, GF14 PHI, GRF4
AT1G35580	Cytosolic invertase (CINV1)
AT1G37130	Nitrate reductase (NIA2)
AT1G53310	PEP(PHOSPHOENOLPYRUVATE) CARBOXYLASE 1 (PEPC1), PHOSPHOENOLPYRUVATE CARBOXYLASE 1 (PPC1)
AT1G59870	PLEIOTROPIC DRUG RESISTANCE 8 (PDR8/PEN3/ABCG36)
AT1G59900	Pyruvate dehydrogenase E1 component subunit alpha-1
AT1G65010	Putative WEB family protein
AT1G67090	RIBULOSE BISPHOSPHATE CARBOXYLASE SMALL CHAIN 1A (RBCS1A)
AT1G67900	BTB/POZ domain-containing protein
AT1G69410	Eukaryotic translation initiation factor 5A-3 (eIF5A-3)
AT1G70770	Uncharacterized protein
AT1G75240	ZINC-FINGER HOMEODOMAIN 5 (ZHD5), HOMEOBOX PROTEIN 33 (HB33)
AT1G79830	Golgin candidate 5 (GC5)
AT2G01980	SALT OVERLY SENSITIVE 1 (SOS1)
AT2G03680	Plant-specific 12-kD protein (SPIRAL1)
AT2G17410	AT RICH INTERACTION DOMAIN 2 (ARID2)
AT2G18960	AHA1, H(+)-ATPASE 1 (HA1), OPEN STOMATA 2 (OST2), PLASMA MEMBRANE PROTON ATPASE (PMA)
AT2G20540	Ppentatricopeptide repeat protein (PPR) protein
AT2G23550	METHYL ESTERASE 6 (MES6), ALPHA/BETA FOLD HYDROLASE/ESTERASE 1 (ABE1)
AT2G29190	Pumilio homolog 2 (APUM2)
AT2G33490	hydroxyproline-rich glycoprotein family protein
AT2G37340	Arginine/serine-rich zinc knuckle-containing protein 3
AT2G38170	Vacuolar calcium antiporter (CAX1)
AT2G39800	DELTA1-PYRROLINE-5-CARBOXYLATE SYNTHASE 1 (P5CS1)
AT2G40620	BASIC LEUCINE-ZIPPER 18 (BZIP18)
AT2G42280	FLOWERING BHLH 4 (FBH4)
AT2G42580	TPR repeat-containing thioredoxin (TTL3)
AT2G42600	PHOSPHOENOLPYRUVATE CARBOXYLASE 2 (PPC2)
AT3G07660	flocculation protein (DUF1296)
AT3G11330	Plant Intracellular Ras family protein (PIRL9)
AT3G15040	senescence regulator (Protein of unknown function, DUF584)
AT3G16270	ENTH/VHS family protein
AT3G18230	Octicosapeptide/Phox/Bem1p family protein
AT3G19770	Vacuolar protein sorting-associated protein 9A (VPS9A)
AT3G20550	DAWDLE, DDL
AT3G25840	PRP4 KINASE A, PRP4KA
AT3G43300	Brefeldin A-inhibited guanine nucleotide-exchange protein 5 (BIG5)/HOPM INTERACTOR 7 (ATMIN7)
AT3G46530	RECOGNITION OF PERONOSPORA PARASITICA 13 (RPP13)
AT3G49800	Uncharacterized protein
AT3G50370	Uncharacterized protein
AT3G50500	SNRK2
AT3G50900	Uncharacterized protein
AT3G58640	Mitogen activated protein kinase kinase kinase-like protein
AT3G63400	Cyclophilin-like peptidyl-prolyl cis-trans isomerase family protein
AT4G09800	40S ribosomal protein S18 (RPS18C)
AT4G16340	SPIKE1, SPK1
AT4G17890	ADP-ribosylation factor GTPase-activating protein (AGD8)
AT4G20720	Dentin sialophosphoprotein-like protein
AT4G25500	Serine/arginine-rich splicing factor (RS40)
AT4G27900	CCT motif family protein
AT4G28080	REDUCED CHLOROPLAST COVERAGE 2 (REC2)
AT4G30160	VILLIN 4 (VLN4)
AT4G30190	AHA2, H(+)-ATPASE 2 (HA2), PLASMA MEMBRANE PROTON ATPASE 2 (PMA2)
AT4G32180	Pantothenate kinase 2 (PANK2)
AT4G33985	Membrane insertase (Uncharacterized protein)
AT4G37870	Phosphoenolpyruvate carboxykinase 1 (PCK1)
AT4G38550	Arabidopsis phospholipase-like protein (PEARLI 4)
AT4G38900	BASIC LEUCINE-ZIPPER 29 (BZIP29)
AT5G01400	ENHANCED SILENCING PHENOTYPE 4 (ESP4)
AT5G03040	IQ-DOMAIN 2 (IQD2)
AT5G03660	transcriptional activator (DUF662)
AT5G05010	Clathrin adaptor complexes medium subunit family protein
AT5G11710	EPSIN1, EPSINR1
AT5G14120	Major facilitator superfamily protein
AT5G16730	Microtubule-associated protein
AT5G19050	Alpha/beta-hydrolases family protein
AT5G20650	Copper transporter (COPT5)
AT5G40390	RAFFINOSE SYNTHASE 5 (RS5)
AT5G43830	Aluminium induced protein with YGL and LRDR motifs
AT5G45550	MOB kinase activator-like 1A (MOB1A)
AT5G47690	Cohesion cofactor ortholog (PDS5)
AT5G47910	Calcium-dependent NADPH oxidase (RBOHD)
AT5G51820	PHOSPHOGLUCOMUTASE (PGM)
AT5G52580	RabGAP/TBC domain-containing protein
AT5G56030	Heat shock protein 90 family
AT5G63420	RNA-metabolising metallo-beta-lactamase family protein (RNJ/EMB2746)
AT5G64330	NON-PHOTOTROPIC HYPOCOTYL 3 (NPH3)
AT5G64850	Uncharacterized protein
Down
AT1G01100	60S ACIDIC RIBOSOMAL PROTEIN P1 (RPP1A)
AT1G08420	BRI1 SUPPRESSOR 1 (BSU1)-LIKE 2 (BSL2)
AT1G11700	Protein of unknown function, DUF584
AT1G15440	PERIODIC TRYPTOPHAN PROTEIN 2 (PWP2)
AT1G17650	GLYOXYLATE REDUCTASE 2 (GLYR2)
AT1G17840	ATP-BINDING CASSETTE G11 (ABCG11)
AT1G18150	Mitogen-activated Protein Kinase 8 (MPK8)
AT1G19000	Putative Myb-related transcription activator protein; Homeodomain-like superfamily protein
AT1G20760	ARABIDOPSIS THALIANA EH DOMAIN CONTAINING PROTEIN 1 (ATEH1)
AT1G24764	MICROTUBULE-ASSOCIATED PROTEINS 70-2 (MAP70-2)
AT1G27090	Glycine-rich protein
AT1G40087	Plant transposase (Ptta/En/Spm family)
AT1G42550	PLASTID MOVEMENT IMPAIRED1 (PMI1)
AT1G48920	NUCLEOLIN 1 (NUC1), NUCLEOLIN LIKE 1 (NUCL1), PARALLEL 1 (PARL1)
AT1G50570	Calcium-dependent lipid-binding (CaLB domain) family protein
AT1G53165	ATMAP4K, ALPHA1
AT1G55150	RNA HELICASE 20 (RH20)
AT1G57990	PURINE PERMEASE 18 (PUP18)
AT1G67230	CROWDED NUCLEI 1 (CRWN1), KAKU2, LITTLE NUCLEI1 (LINC1)
AT1G67910	Uncharacterized protein
AT1G71710	Type IV inositol polyphosphate 5-phosphatase 3 (IP5P3)
AT1G72160	PATL3
AT1G75990	26S proteasome non-ATPase regulatory subunit 3 homolog B (RPN3B)
AT1G76850	EXOCYST COMPLEX COMPONENT SEC5A (SEC5A)
AT1G77180	SNW/SKI-INTERACTING PROTEIN (SKIP)
AT1G79280	NUA, NUCLEAR PORE ANCHOR, TRANSLOCATED PROMOTER REGION (TPR)
AT2G02160	C3H17
AT2G20790	clathrin adaptor complexes medium subunit family protein
AT2G27710	60S acidic ribosomal protein family
AT2G31070	TCP DOMAIN PROTEIN 10 (TCP10)
AT2G32450	Uncharacterized TPR repeat-containing protein; Calcium-binding tetratricopeptide family protein
AT2G32910	DCD (Development and Cell Death) domain protein
AT2G35880	TPX2 (targeting protein for Xklp2) protein family
AT2G37220	RNA-binding protein CP29B
AT2G38770	EMBRYO DEFECTIVE 2765 (EMB2765), MOS4-ASSOCIATED COMPLEX 7 (MAC7)
AT2G39010	PLASMA MEMBRANE INTRINSIC PROTEIN 2;6 (PIP2;6), PLASMA MEMBRANE INTRINSIC PROTEIN 2E (PIP2E)
AT2G44970	alpha/beta-Hydrolases superfamily protein
AT2G45820	REMORIN 1.3 (REM1.3)
AT3G05090	LATERAL ROOT STIMULATOR 1, LRS1
AT3G05900	Neurofilament protein-like protein
AT3G06550	REDUCED WALL ACETYLATION 2 (RWA2)
AT3G06868	vitellogenin-like protein
AT3G07440	Uncharacterized protein
AT3G10360	PUMILIO homolog 4 (APUM4)
AT3G13290	Varicose-related protein (VCR)
AT3G13460	EVOLUTIONARILY CONSERVED C-TERMINAL REGION 2 (ECT2)
AT3G13470	CHAPERONIN-60BETA2 (CPN60B2)
AT3G14910	Rab3 GTPase-activating protein non-catalytic subunit
AT3G17850	NCOMPLETE ROOT HAIR ELONGATION 1, IREH1
AT3G18480	CCAAT-DISPLACEMENT PROTEIN ALTERNATIVELY SPLICED PRODUCT (CASP)
AT3G23920	BETA-AMYLASE 1 (BAM1), BETA-AMYLASE 7 (BMY7), TR-BAMY
At3g01090, At3g29160	SNF1-related protein kinase 1.1, 1.2 (SnRK1.1/AKIN10, SnRK1.2/AKIN11)
AT3G29360	UDP-GLUCOSE DEHYDROGENASE 2 (UGD2)
AT3G42170	DAYSLEEPER
AT3G45780	JK224, NONPHOTOTROPIC HYPOCOTYL 1 (NPH1), PHOTOTROPIN 1 (PHOT1), ROOT PHOTOTROPISM 1 (RPT1)
AT3G45850	P-loop containing nucleoside triphosphate hydrolases superfamily protein
AT3G49590	AUTOPHAGY-RELATED 13 (ATG13)
AT3G54170	FKBP12 INTERACTING PROTEIN 37 (FIP37)
AT3G62150	ATP-BINDING CASSETTE B21 (ABCB21), P-GLYCOPROTEIN 21 (PGP21)
AT3G62330	Zinc knuckle (CCHC-type) family protein
AT4G01090	Protein of unknown function (DUF3133)
AT4G02510	TRANSLOCON AT THE OUTER ENVELOPE MEMBRANE OF CHLOROPLASTS 159 (TOC159/TOC160/TOC86)
AT4G12780	Auxilin-related protein 1 (AUXI1)
AT4G15545	NAI2-INTERACTING PROTEIN 1 (NAIP1)
AT4G24275	Uncharacterized protein
AT4G25340	FK506 BINDING PROTEIN 53 (FKBP53)
AT4G25770	alpha/beta-Hydrolases superfamily protein
AT4G27620	Intracellular protein transporter
AT4G33400	Vacuolar import/degradation, Vid27-related protein
AT4G38710	Eukaryotic translation initiation factor 4B3, EIF4B3, AtTif4B3
AT5G04420	Galactose oxidase/kelch repeat superfamily protein
AT5G08610	PIGMENT DEFECTIVE 340 (PDE340)
AT5G09620	Octicosapeptide/Phox/Bem1p family protein
AT5G12140	Cysteine proteinase inhibitor 1 (CYS1)
AT5G13300	ARF-GAP DOMAIN3 (AGD3), VASCULAR NETWORK DEFECTIVE 3 (VAN3), SCARFACE (SFC)
AT5G14420	RING DOMAIN LIGASE2 (RGLG2)
AT5G14740	BETA CARBONIC ANHYDRASE 2 (BCA2), CARBONIC ANHYDRASE 18 (CA18), CARBONIC ANHYDRASE 2 (CA2)
AT5G18230	NOT3
AT5G19450	CALCIUM-DEPENDENT PROTEIN KINASE 19 (CDPK19), CPK8
AT5G20190	Tetratricopeptide repeat (TPR)-like superfamily protein
AT5G21160	LA RELATED PROTEIN 1A (LARP1A)
AT5G24890	Stress response NST1-like protein
AT5G36880	ACETYL-COA SYNTHETASE, ACS
AT5G38600	Proline-rich spliceosome-associated (PSP) family protein / zinc knuckle (CCHC-type) family protein
AT5G40450	REGULATOR OF BULB BIOGENESIS1 (RBB1)
AT5G40890	CHLORIDE CHANNEL A (CLCA)
AT5G41950	HYPERSENSITIVE TO LATRUNCULIN B 1 (HLB1)
AT5G52310	COLD REGULATED 78 (COR78), LOW-TEMPERATURE-INDUCED 78 (LTI78), RESPONSIVE TO DESICCATION 29A (RD29A)
AT5G57210	Ypt/Rab-GAP domain of gyp1p superfamily protein
AT5G57330	Galactose mutarotase-like superfamily protein
AT5G60680	transcription initiation factor TFIID subunit (Protein of unknown function, DUF584)
AT5G61970	Signal recognition particle-related / SRP-like protein
AT5G63550	DEK domain-containing chromatin associated protein
AT5G65900	DEA(D/H)-box RNA helicase family protein
AT5G66540	U3 small nucleolar ribonucleoprotein protein MPP10
AT5G67385	NRL PROTEIN FOR CHLOROPLAST MOVEMENT1 (NCH1)
Up and Down
AT1G15750	TOPLESS (TPL), WUS-INTERACTING PROTEIN 1 (WSIP1)
AT1G72410	COP1-interacting protein-like protein
AT2G38410	ENTH/VHS/GAT family protein
AT3G13300	VARICOSE (VCS)
AT4G10750	Phosphoenolpyruvate carboxylase family protein
AT4G22740	Glycine-rich protein
